# Supplementary material for: New Eudesmane-Type Sesquiterpenoids from the Mangrove-Derived Endophytic Fungus Penicillium sp. J-54
Source: Mar Drugs. 2018 Mar 28;16(4):108. doi: 10.3390/md16040108 (PMC5923395; doi:10.3390/md16040108)
Supplement: Supplementary file 1 [file marinedrugs-16-00108-s001.zip]

Archive with 1 entries (1 files):
- Supplementary Information.pdf
